# Supplementary material for: Visuo–Vestibular Virtual Reality-Based Training for People with Stroke: A Feasibility Study
Source: Healthcare (Basel). 2026 Mar 2;14(5):625. doi: 10.3390/healthcare14050625 (PMC12984202; doi:10.3390/healthcare14050625)
Supplement: Supplementary file 1 [file healthcare-14-00625-s001.zip]

Archive with 2 entries (2 files):
- healthcare-4129172-supplementary.pdf
- healthcare-4129172-Veido S1.mp4
